# Supplementary material for: An Unusual College Experience: 16-Month Trajectories of Depressive Symptoms and Anxiety among Chinese New Undergraduate Students of 2019 during the COVID-19 Pandemic
Source: Int J Environ Res Public Health. 2023 Mar 12;20(6):5024. doi: 10.3390/ijerph20065024 (PMC10048813; doi:10.3390/ijerph20065024)
Supplement: Supplementary file 1 [file ijerph-20-05024-s001.zip]

Archive with 1 entries (1 files):
- ijerph-2226003-supplementary.pdf
